# Supplementary material for: The Impact of Sedentary Behavior and Self-Rated Health on Cardiovascular Disease and Cancer among South Korean Elderly Persons Using the Korea National Health and Nutrition Examination Survey (KNHANES) 2014–2018 Data
Source: Int J Environ Res Public Health. 2021 Jul 12;18(14):7426. doi: 10.3390/ijerph18147426 (PMC8305062; doi:10.3390/ijerph18147426)
Supplement: Supplementary file 1 [file ijerph-18-07426-s001.zip]

Archive with 1 entries (1 files):
- ijerph-1288005-supplementary.pdf
